# Supplementary material for: First record of Puerulus mesodontus Chan, Ma & Chu, 2013 (Crustacea, Decapoda, Achelata, Palinuridae) from south of Java, Indonesia
Source: Biodivers Data J. 2016 Mar 7;(4):e8069. doi: 10.3897/BDJ.4.e8069 (PMC4822068; doi:10.3897/BDJ.4.e8069)
Supplement: XML Treatment for Puerulus mesodontus [file BDJ.4.e8069-treatment1.xml]

<!DOCTYPE tp:taxon-treatment
  PUBLIC "-//TaxonX//DTD Taxonomic Treatment Publishing DTD v0 20100105//EN" "tax-treatment-NSO.dtd">
<tp:taxon-treatment xmlns:tp="http://www.plazi.org/taxpub"><tp:treatment-meta><mixed-citation publication-type="journal"><person-group><name><surname>Wardiatno</surname><given-names>Yusli</given-names></name><name><surname>Hakim</surname><given-names>Agus Alim</given-names></name><name><surname>Mashar</surname><given-names>Ali</given-names></name><name><surname>Butet</surname><given-names>Nurlisa Alias</given-names></name><name><surname>Adrianto</surname><given-names>Luky</given-names></name><name><surname>Farajallah</surname><given-names>Achmad</given-names></name></person-group><article-title>First record of <italic><tp:taxon-name><tp:taxon-name-part taxon-name-part-type="genus">Puerulus</tp:taxon-name-part> <tp:taxon-name-part taxon-name-part-type="species">mesodontus</tp:taxon-name-part></tp:taxon-name></italic> Chan, Ma &amp; Chu, 2013 (<tp:taxon-name><tp:taxon-name-part taxon-name-part-type="subphylum">Crustacea</tp:taxon-name-part></tp:taxon-name>, <tp:taxon-name><tp:taxon-name-part taxon-name-part-type="order">Decapoda</tp:taxon-name-part></tp:taxon-name>, <tp:taxon-name><tp:taxon-name-part taxon-name-part-type="infraorder">Achelata</tp:taxon-name-part></tp:taxon-name>, <tp:taxon-name><tp:taxon-name-part taxon-name-part-type="family">Palinuridae</tp:taxon-name-part></tp:taxon-name>) from south of Java, Indonesia</article-title><source>Biodivers Data J</source><day>07</day><month>3</month><year>2016</year><volume>2016</volume><issue>4</issue><pub-id pub-id-type="doi">10.3897/BDJ.4.e8069</pub-id></mixed-citation></tp:treatment-meta><tp:nomenclature><tp:taxon-name><tp:taxon-name-part taxon-name-part-type="genus">Puerulus</tp:taxon-name-part> <tp:taxon-name-part taxon-name-part-type="species">mesodontus</tp:taxon-name-part></tp:taxon-name><tp:taxon-authority>Chan, Ma &amp; Chu, 2013</tp:taxon-authority></tp:nomenclature><tp:treatment-sec sec-type="materials"><title>Materials</title><list list-type="alpha-lower" list-content="occurrences"><list-item><p><bold>Type status:</bold> <named-content xmlns:xlink="http://www.w3.org/1999/xlink" content-type="dwc:typeStatus" xlink:type="simple">Other material</named-content>. <bold>Occurrence:</bold> recordedBy: <named-content xmlns:xlink="http://www.w3.org/1999/xlink" content-type="dwc:recordedBy" xlink:type="simple">Yusli Wardiatno, Agus Alim Hakim, Ali Mashar, Nurlisa Alias Butet, Luky Adrianto, Achmad Farajallah</named-content>; individualCount: <named-content xmlns:xlink="http://www.w3.org/1999/xlink" content-type="dwc:individualCount" xlink:type="simple">3</named-content>; preparations: <named-content xmlns:xlink="http://www.w3.org/1999/xlink" content-type="dwc:preparations" xlink:type="simple">specimen stored in ethanol 96%</named-content>; otherCatalogNumbers: <named-content xmlns:xlink="http://www.w3.org/1999/xlink" content-type="dwc:otherCatalogNumbers" xlink:type="simple">PMP01, PMP02, PMP03</named-content>; <bold>Taxon:</bold> scientificNameID: <named-content xmlns:xlink="http://www.w3.org/1999/xlink" content-type="dwc:scientificNameID" xlink:type="simple"><italic><tp:taxon-name><tp:taxon-name-part taxon-name-part-type="genus">Puerulus</tp:taxon-name-part> <tp:taxon-name-part taxon-name-part-type="species">mesodontus</tp:taxon-name-part></tp:taxon-name></italic> Chan, Ma &amp; Chu, 2013</named-content>; scientificName: <named-content xmlns:xlink="http://www.w3.org/1999/xlink" content-type="dwc:scientificName" xlink:type="simple"><italic><tp:taxon-name><tp:taxon-name-part taxon-name-part-type="genus">Puerulus</tp:taxon-name-part> <tp:taxon-name-part taxon-name-part-type="species">mesodontus</tp:taxon-name-part></tp:taxon-name></italic></named-content>; kingdom: <named-content xmlns:xlink="http://www.w3.org/1999/xlink" content-type="dwc:kingdom" xlink:type="simple"><tp:taxon-name><tp:taxon-name-part taxon-name-part-type="kingdom">Animalia</tp:taxon-name-part></tp:taxon-name></named-content>; phylum: <named-content xmlns:xlink="http://www.w3.org/1999/xlink" content-type="dwc:phylum" xlink:type="simple"><tp:taxon-name><tp:taxon-name-part taxon-name-part-type="phylum">Arthropoda</tp:taxon-name-part></tp:taxon-name></named-content>; class: <named-content xmlns:xlink="http://www.w3.org/1999/xlink" content-type="dwc:class" xlink:type="simple"><tp:taxon-name><tp:taxon-name-part taxon-name-part-type="class">Malacostraca</tp:taxon-name-part></tp:taxon-name></named-content>; order: <named-content xmlns:xlink="http://www.w3.org/1999/xlink" content-type="dwc:order" xlink:type="simple"><tp:taxon-name><tp:taxon-name-part taxon-name-part-type="order">Decapoda</tp:taxon-name-part></tp:taxon-name></named-content>; family: <named-content xmlns:xlink="http://www.w3.org/1999/xlink" content-type="dwc:family" xlink:type="simple"><tp:taxon-name><tp:taxon-name-part taxon-name-part-type="family">Palinuridae</tp:taxon-name-part></tp:taxon-name></named-content>; genus: <named-content xmlns:xlink="http://www.w3.org/1999/xlink" content-type="dwc:genus" xlink:type="simple"><tp:taxon-name><tp:taxon-name-part taxon-name-part-type="genus">Puerulus</tp:taxon-name-part></tp:taxon-name></named-content>; specificEpithet: <named-content xmlns:xlink="http://www.w3.org/1999/xlink" content-type="dwc:specificEpithet" xlink:type="simple"><italic>mesodontus</italic></named-content>; scientificNameAuthorship: <named-content xmlns:xlink="http://www.w3.org/1999/xlink" content-type="dwc:scientificNameAuthorship" xlink:type="simple">Chan, Ma &amp; Chu 2013</named-content>; <bold>Location:</bold> waterBody: <named-content xmlns:xlink="http://www.w3.org/1999/xlink" content-type="dwc:waterBody" xlink:type="simple">Indian Ocean</named-content>; stateProvince: <named-content xmlns:xlink="http://www.w3.org/1999/xlink" content-type="dwc:stateProvince" xlink:type="simple">West Java</named-content>; locality: <named-content xmlns:xlink="http://www.w3.org/1999/xlink" content-type="dwc:locality" xlink:type="simple">Palabuhanratu Bay</named-content>; verbatimLocality: <named-content xmlns:xlink="http://www.w3.org/1999/xlink" content-type="dwc:verbatimLocality" xlink:type="simple">Palabuhanratu</named-content>; maximumDepthInMeters: <named-content xmlns:xlink="http://www.w3.org/1999/xlink" content-type="dwc:maximumDepthInMeters" xlink:type="simple">20</named-content>; <bold>Identification:</bold> identifiedBy: <named-content xmlns:xlink="http://www.w3.org/1999/xlink" content-type="dwc:identifiedBy" xlink:type="simple">Agus Alim Hakim</named-content>; dateIdentified: <named-content xmlns:xlink="http://www.w3.org/1999/xlink" content-type="dwc:dateIdentified" xlink:type="simple">2015-12-22</named-content>; identificationRemarks: <named-content xmlns:xlink="http://www.w3.org/1999/xlink" content-type="dwc:identificationRemarks" xlink:type="simple">identified by morphology</named-content>; identificationQualifier: <named-content xmlns:xlink="http://www.w3.org/1999/xlink" content-type="dwc:identificationQualifier" xlink:type="simple">cf.</named-content>; <bold>Event:</bold> samplingProtocol: <named-content xmlns:xlink="http://www.w3.org/1999/xlink" content-type="dwc:samplingProtocol" xlink:type="simple">local fishing boat and net</named-content>; eventDate: <named-content xmlns:xlink="http://www.w3.org/1999/xlink" content-type="dwc:eventDate" xlink:type="simple">2015-05-17</named-content>; eventTime: <named-content xmlns:xlink="http://www.w3.org/1999/xlink" content-type="dwc:eventTime" xlink:type="simple">unrecorded</named-content>; habitat: <named-content xmlns:xlink="http://www.w3.org/1999/xlink" content-type="dwc:habitat" xlink:type="simple">sandy bottom</named-content>; <bold>Record Level:</bold> language: <named-content xmlns:xlink="http://www.w3.org/1999/xlink" content-type="dwc:language" xlink:type="simple">ina</named-content>; basisOfRecord: <named-content xmlns:xlink="http://www.w3.org/1999/xlink" content-type="dwc:basisOfRecord" xlink:type="simple">PreservedSpecimen</named-content></p></list-item></list></tp:treatment-sec><tp:treatment-sec sec-type="Description"><title>Description</title><p>Body moderately pubescent. Carapace similar in length to abdominal somites I-V; surfaces mostly covered with spinules and sharp granules. Supraorbital horn just overreaching the eye and extending to a position approximating the basal one-third of the antennular plate; dorsal margin almost straight, and smooth; followed by a row of three regularly spaced teeth decreasing sharply in size posteriorly; third tooth always prominent. Eye more long than broad (Fig. <xref ref-type="fig" rid="F3011431">3</xref><xref ref-type="fig" rid="F3011443">a</xref>, <xref ref-type="fig" rid="F3011444">b</xref>).Postorbital spinules well-developed. Two rows of cervical spines converging anteriorly into a well-developed median spine. Three gastric teeth; the first tooth generally smaller or the third tooth generally larger; sometimes all gastric teeth similar in size or occasionally the first tooth larger; the base of the third tooth less than 1.5-fold wider than the base of the first tooth; the third tooth distinctly distant from the two anterior teeth  (Figure 3b). Pereopod V not chelate in males, but chelate in females (Fig. <xref ref-type="fig" rid="F3011431">3</xref><xref ref-type="fig" rid="F3011445">c</xref>, <xref ref-type="fig" rid="F3011446">d</xref>). The merus of maxilliped III with an anterodorsal spine (Fig. <xref ref-type="fig" rid="F3011431">3</xref><xref ref-type="fig" rid="F3011447">e</xref>). The abdomen with a raised granular-to-lobular surface, but the granules not forming distinct rows (Fig. <xref ref-type="fig" rid="F3011431">3</xref><xref ref-type="fig" rid="F3011448">f</xref>).</p></tp:treatment-sec><tp:treatment-sec><!--Section generated to contain objects referenced in tp:taxon-treatment.--><fig-group id="F3011431" position="float" orientation="portrait"><caption><p><italic><tp:taxon-name><tp:taxon-name-part taxon-name-part-type="genus">Puerulus</tp:taxon-name-part> <tp:taxon-name-part taxon-name-part-type="species">mesodontus</tp:taxon-name-part></tp:taxon-name></italic> (Chan et al., 2013), South Java (Indian Ocean). a, b, d – f female (cl 65.66 mm), c male (cl 55.07 mm). Scale bars 10 mm.</p></caption><fig id="F3011443" position="float" orientation="portrait"><label>Figure 3a.</label><caption><p>carapace and eye, lateral view.</p></caption><graphic xmlns:xlink="http://www.w3.org/1999/xlink" xlink:href="biodiversity_data_journal-4-e8069-g003_a.jpg" xlink:type="simple" position="float" orientation="portrait" id="oo_78869.jpg"/></fig><fig id="F3011444" position="float" orientation="portrait"><label>Figure 3b.</label><caption><p>carapace, dorsal view.</p></caption><graphic xmlns:xlink="http://www.w3.org/1999/xlink" xlink:href="biodiversity_data_journal-4-e8069-g003_b.jpg" xlink:type="simple" position="float" orientation="portrait" id="oo_76965.jpg"/></fig><fig id="F3011445" position="float" orientation="portrait"><label>Figure 3c.</label><caption><p>male, dactylus and distal part of propodus of left pereopod V.</p></caption><graphic xmlns:xlink="http://www.w3.org/1999/xlink" xlink:href="biodiversity_data_journal-4-e8069-g003_c.jpg" xlink:type="simple" position="float" orientation="portrait" id="oo_76966.jpg"/></fig><fig id="F3011446" position="float" orientation="portrait"><label>Figure 3d.</label><caption><p>female, dactylus and distal part of propodus of left pereopod V.</p></caption><graphic xmlns:xlink="http://www.w3.org/1999/xlink" xlink:href="biodiversity_data_journal-4-e8069-g003_d.jpg" xlink:type="simple" position="float" orientation="portrait" id="oo_76967.jpg"/></fig><fig id="F3011447" position="float" orientation="portrait"><label>Figure 3e.</label><caption><p>left merus of maxilliped III, lateral view.</p></caption><graphic xmlns:xlink="http://www.w3.org/1999/xlink" xlink:href="biodiversity_data_journal-4-e8069-g003_e.jpg" xlink:type="simple" position="float" orientation="portrait" id="oo_76968.jpg"/></fig><fig id="F3011448" position="float" orientation="portrait"><label>Figure 3f.</label><caption><p>posterior carapace and abdominal somites I to VI, lateral view.</p></caption><graphic xmlns:xlink="http://www.w3.org/1999/xlink" xlink:href="biodiversity_data_journal-4-e8069-g003_f.jpg" xlink:type="simple" position="float" orientation="portrait" id="oo_76972.jpg"/></fig></fig-group><fig id="F3011443" position="float" orientation="portrait"><label>Figure 3a.</label><caption><p>carapace and eye, lateral view.</p></caption><graphic xmlns:xlink="http://www.w3.org/1999/xlink" xlink:href="biodiversity_data_journal-4-e8069-g003_a.jpg" xlink:type="simple" position="float" orientation="portrait" id="oo_78869.jpg"/></fig><fig id="F3011444" position="float" orientation="portrait"><label>Figure 3b.</label><caption><p>carapace, dorsal view.</p></caption><graphic xmlns:xlink="http://www.w3.org/1999/xlink" xlink:href="biodiversity_data_journal-4-e8069-g003_b.jpg" xlink:type="simple" position="float" orientation="portrait" id="oo_76965.jpg"/></fig><fig id="F3011445" position="float" orientation="portrait"><label>Figure 3c.</label><caption><p>male, dactylus and distal part of propodus of left pereopod V.</p></caption><graphic xmlns:xlink="http://www.w3.org/1999/xlink" xlink:href="biodiversity_data_journal-4-e8069-g003_c.jpg" xlink:type="simple" position="float" orientation="portrait" id="oo_76966.jpg"/></fig><fig id="F3011446" position="float" orientation="portrait"><label>Figure 3d.</label><caption><p>female, dactylus and distal part of propodus of left pereopod V.</p></caption><graphic xmlns:xlink="http://www.w3.org/1999/xlink" xlink:href="biodiversity_data_journal-4-e8069-g003_d.jpg" xlink:type="simple" position="float" orientation="portrait" id="oo_76967.jpg"/></fig><fig id="F3011447" position="float" orientation="portrait"><label>Figure 3e.</label><caption><p>left merus of maxilliped III, lateral view.</p></caption><graphic xmlns:xlink="http://www.w3.org/1999/xlink" xlink:href="biodiversity_data_journal-4-e8069-g003_e.jpg" xlink:type="simple" position="float" orientation="portrait" id="oo_76968.jpg"/></fig><fig id="F3011448" position="float" orientation="portrait"><label>Figure 3f.</label><caption><p>posterior carapace and abdominal somites I to VI, lateral view.</p></caption><graphic xmlns:xlink="http://www.w3.org/1999/xlink" xlink:href="biodiversity_data_journal-4-e8069-g003_f.jpg" xlink:type="simple" position="float" orientation="portrait" id="oo_76972.jpg"/></fig></tp:treatment-sec></tp:taxon-treatment>
